# Supplementary material for: Cardiac Tyrosine 97 Phosphorylation of Cytochrome c Regulates Respiration and Apoptosis
Source: Int J Mol Sci. 2025 Feb 4;26(3):1314. doi: 10.3390/ijms26031314 (PMC11818311; doi:10.3390/ijms26031314)
Supplement: Supplementary file 1 [file ijms-26-01314-s001.zip]

Archive with 2 entries (2 files):
- Data Availability.xlsx
- Supplementary Figure S01 v02.pdf
