# Supplementary material for: Cardiac Tyrosine 97 Phosphorylation of Cytochrome c Regulates Respiration and Apoptosis
Source: Int J Mol Sci. 2025 Feb 4;26(3):1314. doi: 10.3390/ijms26031314 (PMC11818311; doi:10.3390/ijms26031314)
Supplement: Supplementary file 1 [file ijms-26-01314-s001.zip › Data Availability.xlsx]

## Sheet: Figure 1B
Reduced UV-Vis Spectra						Oxidized UV-Vis Spectra
	Wavelength (nm)	WT	Y97F	Y97E		Wavelength (nm)	WT	Y97F	Y97E
	700	0.00754	0.01155	0.00646		750	0.18174	0.18813	0.16518
	699	0.00735	0.01166	0.00698		749	0.18404	0.18988	0.16754
	698	0.00758	0.01192	0.0071		748	0.18668	0.19228	0.17009
	697	0.00688	0.01216	0.00614		747	0.18869	0.19436	0.17318
	696	0.00703	0.01274	0.00649		746	0.19098	0.1971	0.17683
	695	0.00739	0.01271	0.00651		745	0.19328	0.1989	0.17947
	694	0.00744	0.01206	0.0066		744	0.19552	0.20092	0.18206
	693	0.00722	0.01249	0.00658		743	0.19815	0.20443	0.18535
	692	0.00719	0.01264	0.00676		742	0.20203	0.2079	0.18943
	691	0.00706	0.01156	0.00576		741	0.20375	0.21002	0.19233
	690	0.00705	0.01182	0.00628		740	0.20531	0.20849	0.19506
	689	0.00692	0.01264	0.00683		739	0.20769	0.21174	0.19914
	688	0.00689	0.01248	0.00656		738	0.21215	0.21534	0.20248
	687	0.00763	0.01314	0.00703		737	0.21543	0.21901	0.20673
	686	0.00724	0.01317	0.00809		736	0.21886	0.22182	0.21053
	685	0.00784	0.01293	0.00782		735	0.22273	0.22544	0.21481
	684	0.00798	0.01342	0.00775		734	0.22613	0.22901	0.21867
	683	0.00755	0.01413	0.00763		733	0.22999	0.23272	0.22391
	682	0.00694	0.01236	0.00746		732	0.23352	0.23732	0.22878
	681	0.00757	0.0129	0.00664		731	0.23838	0.24091	0.23282
	680	0.00705	0.01233	0.00649		730	0.24287	0.24573	0.23783
	679	0.00787	0.01289	0.00709		729	0.24777	0.25033	0.24334
	678	0.00816	0.01355	0.00724		728	0.25293	0.25467	0.24914
	677	0.00728	0.01258	0.00643		727	0.25772	0.26088	0.25523
	676	0.0078	0.01338	0.00768		726	0.263	0.26652	0.26041
	675	0.00814	0.01408	0.00818		725	0.26858	0.2719	0.26675
	674	0.00823	0.01368	0.00835		724	0.27447	0.27732	0.27361
	673	0.00789	0.0137	0.0082		723	0.28054	0.28261	0.28063
	672	0.00784	0.01369	0.00733		722	0.2878	0.28932	0.28808
	671	0.00872	0.01415	0.00721		721	0.29342	0.29623	0.29558
	670	0.00863	0.01417	0.00818		720	0.30049	0.30274	0.30267
	669	0.00853	0.01368	0.00836		719	0.30668	0.30866	0.31019
	668	0.00812	0.01367	0.00795		718	0.3145	0.31613	0.31847
	667	0.00842	0.01558	0.00803		717	0.3213	0.32178	0.32622
	666	0.00954	0.01615	0.00861		716	0.32893	0.32882	0.3345
	665	0.00861	0.01532	0.0085		715	0.33626	0.33606	0.34263
	664	0.00998	0.01691	0.00884		714	0.34394	0.34245	0.35141
	663	0.00996	0.01629	0.00828		713	0.35131	0.34933	0.35945
	662	0.00998	0.01678	0.00859		712	0.35864	0.35649	0.36867
	661	0.00997	0.01637	0.00865		711	0.36689	0.36344	0.37792
	660	0.00984	0.01668	0.00898		710	0.37389	0.36976	0.38511
	659	0.00978	0.01638	0.00896		709	0.38193	0.3762	0.39428
	658	0.01011	0.01719	0.0099		708	0.38926	0.3823	0.40369
	657	0.01055	0.01795	0.00969		707	0.39614	0.38782	0.41123
	656	0.00955	0.01712	0.00813		706	0.40296	0.39348	0.41977
	655	0.00982	0.01731	0.00855		705	0.40774	0.39851	0.42741
	654	0.00958	0.01705	0.0092		704	0.41501	0.40314	0.43507
	653	0.00997	0.01755	0.00957		703	0.42098	0.4079	0.44192
	652	0.01117	0.01735	0.00981		702	0.42532	0.41121	0.44864
	651	0.01118	0.01827	0.01068		701	0.42942	0.4146	0.45508
	650	0.01152	0.01833	0.01003		700	0.43273	0.41671	0.46013
	649	0.01123	0.01743	0.00973		699	0.436	0.41862	0.46521
	648	0.0109	0.017	0.00968		698	0.43861	0.42078	0.46922
	647	0.01075	0.01702	0.00977		697	0.44062	0.42103	0.47299
	646	0.01133	0.01739	0.0103		696	0.44156	0.42183	0.47693
	645	0.01107	0.0178	0.0096		695	0.44238	0.42115	0.47986
	644	0.01068	0.0173	0.00876		694	0.4423	0.42108	0.48217
	643	0.0113	0.01687	0.0097		693	0.44213	0.42057	0.48463
	642	0.01135	0.01714	0.00985		692	0.44161	0.41865	0.48666
	641	0.01123	0.0172	0.00883		691	0.43931	0.41654	0.48771
	640	0.01247	0.01748	0.01018		690	0.43775	0.41474	0.48863
	639	0.01143	0.01714	0.00967		689	0.4351	0.41315	0.48992
	638	0.01108	0.01696	0.00935		688	0.43352	0.41111	0.49207
	637	0.01067	0.01704	0.00963		687	0.43144	0.40979	0.49369
	636	0.01198	0.01723	0.0104		686	0.42892	0.40711	0.49413
	635	0.01273	0.01786	0.01008		685	0.42694	0.40519	0.49507
	634	0.01127	0.01766	0.00977		684	0.42458	0.40302	0.49613
	633	0.01128	0.01722	0.00964		683	0.42288	0.40137	0.49784
	632	0.01192	0.0171	0.00924		682	0.42106	0.39971	0.49986
	631	0.01126	0.01773	0.00847		681	0.41916	0.3979	0.50097
	630	0.01086	0.01716	0.0089		680	0.41903	0.39707	0.50391
	629	0.01262	0.01791	0.01076		679	0.41796	0.39636	0.50683
	628	0.01225	0.01722	0.01025		678	0.41723	0.3952	0.50894
	627	0.01349	0.01774	0.01012		677	0.41729	0.39471	0.51295
	626	0.01375	0.01804	0.01108		676	0.41794	0.39521	0.51667
	625	0.01267	0.01736	0.01012		675	0.41897	0.39507	0.52082
	624	0.01195	0.01697	0.00941		674	0.42016	0.39633	0.52522
	623	0.0129	0.01777	0.01055		673	0.42171	0.39778	0.53022
	622	0.01293	0.01801	0.01098		672	0.42269	0.39849	0.53374
	621	0.01325	0.01813	0.01057		671	0.42536	0.40036	0.53925
	620	0.01347	0.01816	0.01058		670	0.42822	0.40315	0.54528
	619	0.01261	0.01833	0.01076		669	0.43109	0.40505	0.55091
	618	0.01293	0.01743	0.01014		668	0.43384	0.40684	0.55649
	617	0.01356	0.01782	0.01044		667	0.43734	0.40942	0.56227
	616	0.01374	0.01901	0.01112		666	0.44028	0.41262	0.56842
	615	0.01347	0.01842	0.01006		665	0.44354	0.41478	0.57476
	614	0.01399	0.01807	0.01037		664	0.44713	0.41749	0.58037
	613	0.01402	0.01845	0.01029		663	0.45115	0.42059	0.58633
	612	0.01379	0.01876	0.0102		662	0.45455	0.42349	0.59329
	611	0.01437	0.01887	0.0103		661	0.45753	0.42612	0.59843
	610	0.01457	0.01926	0.01058		660	0.46106	0.42951	0.60493
	609	0.01483	0.01993	0.01133		659	0.46464	0.43239	0.61129
	608	0.01503	0.02001	0.01101		658	0.4679	0.43493	0.61731
	607	0.01516	0.01981	0.01125		657	0.47079	0.43698	0.62308
	606	0.01429	0.01916	0.01064		656	0.47481	0.43949	0.6287
	605	0.0153	0.01978	0.0112		655	0.4776	0.44186	0.63452
	604	0.01616	0.02032	0.01189		654	0.48119	0.44444	0.64059
	603	0.01728	0.02105	0.01259		653	0.48351	0.44626	0.6453
	602	0.01727	0.02048	0.01242		652	0.48655	0.44865	0.65101
	601	0.0173	0.02111	0.01237		651	0.49011	0.45057	0.65619
	600	0.01751	0.02109	0.01204		650	0.49327	0.45297	0.66185
	599	0.01813	0.02147	0.0121		649	0.49608	0.45506	0.66622
	598	0.01791	0.02134	0.01179		648	0.499	0.45696	0.67151
	597	0.02009	0.02242	0.01321		647	0.50176	0.45907	0.67735
	596	0.02061	0.02239	0.01329		646	0.50535	0.4616	0.68193
	595	0.01977	0.02182	0.01331		645	0.5091	0.46331	0.68676
	594	0.01994	0.02215	0.0131		644	0.51164	0.46521	0.69165
	593	0.02148	0.02352	0.01428		643	0.51456	0.46814	0.69677
	592	0.02223	0.02466	0.01423		642	0.51867	0.47004	0.70139
	591	0.02297	0.0257	0.01489		641	0.52198	0.47184	0.7071
	590	0.02368	0.02536	0.01532		640	0.52516	0.47507	0.71191
	589	0.02504	0.02617	0.01574		639	0.52827	0.47673	0.71645
	588	0.027	0.02767	0.01726		638	0.53167	0.47943	0.72127
	587	0.02824	0.02829	0.0173		637	0.53599	0.48209	0.72609
	586	0.02894	0.02854	0.01692		636	0.53968	0.48416	0.73063
	585	0.03038	0.03027	0.01773		635	0.54384	0.48691	0.73656
	584	0.03157	0.03137	0.01859		634	0.54688	0.48906	0.74133
	583	0.03294	0.03107	0.01825		633	0.55052	0.49146	0.74584
	582	0.03429	0.03272	0.01895		632	0.55465	0.49482	0.75177
	581	0.03643	0.03488	0.0209		631	0.55901	0.49706	0.75596
	580	0.03777	0.0362	0.02162		630	0.56278	0.49983	0.7609
	579	0.03963	0.03694	0.02253		629	0.56607	0.50213	0.76585
	578	0.04234	0.03842	0.02381		628	0.57029	0.50408	0.77055
	577	0.04476	0.04159	0.02576		627	0.57347	0.50607	0.77455
	576	0.04699	0.04329	0.02595		626	0.57667	0.50919	0.78017
	575	0.04982	0.0452	0.02767		625	0.5804	0.51195	0.78521
	574	0.05131	0.04625	0.02909		624	0.58375	0.51328	0.78906
	573	0.05408	0.04856	0.03063		623	0.58741	0.51594	0.7942
	572	0.0576	0.05167	0.03242		622	0.59131	0.51856	0.79885
	571	0.0598	0.05359	0.03462		621	0.59498	0.52058	0.80238
	570	0.0619	0.05573	0.03628		620	0.59806	0.52285	0.80733
	569	0.06574	0.05926	0.0382		619	0.60256	0.52614	0.81323
	568	0.06909	0.06262	0.04083		618	0.60686	0.52925	0.81839
	567	0.0732	0.06622	0.0444		617	0.61199	0.53247	0.82337
	566	0.07798	0.07038	0.04779		616	0.61758	0.5362	0.82957
	565	0.08372	0.07665	0.0534		615	0.6221	0.54014	0.83593
	564	0.08891	0.08272	0.0599		614	0.62804	0.54487	0.84188
	563	0.09451	0.09027	0.06606		613	0.6348	0.54997	0.84838
	562	0.10138	0.09867	0.07442		612	0.64097	0.55505	0.85547
	561	0.11116	0.10975	0.0861		611	0.64817	0.55954	0.86248
	560	0.12156	0.12306	0.09902		610	0.65551	0.56603	0.87121
	559	0.13399	0.13945	0.11666		609	0.66379	0.57233	0.87947
	558	0.15133	0.16291	0.14109		608	0.67322	0.5792	0.88865
	557	0.17502	0.1941	0.17367		607	0.68295	0.58712	0.89846
	556	0.20606	0.23649	0.21859		606	0.693	0.59524	0.90911
	555	0.248	0.29345	0.27813		605	0.70464	0.60432	0.92082
	554	0.30319	0.36773	0.35669		604	0.71566	0.6137	0.93257
	553	0.36971	0.45631	0.44919		603	0.7281	0.62336	0.94552
	552	0.4375	0.55064	0.54375		602	0.7415	0.63412	0.95871
	551	0.4896	0.62837	0.61787		601	0.75589	0.64633	0.97398
	550	0.51263	0.66787	0.65064		600	0.77201	0.65885	0.98973
	549	0.50591	0.66145	0.63866
	548	0.47759	0.6166	0.59387
	547	0.4344	0.54926	0.52955
	546	0.38404	0.47348	0.45535
	545	0.33658	0.40493	0.38585
	544	0.29941	0.35243	0.3301
	543	0.27355	0.3167	0.29146
	542	0.25695	0.29383	0.26506
	541	0.24776	0.27763	0.24782
	540	0.24017	0.26702	0.23493
	539	0.23307	0.25802	0.22392
	538	0.22807	0.24969	0.2141
	537	0.22312	0.24279	0.20611
	536	0.22011	0.23828	0.20067
	535	0.21962	0.23659	0.19796
	534	0.22175	0.24062	0.20071
	533	0.22794	0.24868	0.20766
	532	0.23529	0.26002	0.21821
	531	0.24318	0.27311	0.23069
	530	0.25183	0.28616	0.2437
	529	0.25968	0.29753	0.25537
	528	0.26576	0.30625	0.26482
	527	0.27135	0.31336	0.27349
	526	0.27781	0.32425	0.28411
	525	0.2871	0.33962	0.29931
	524	0.30081	0.36226	0.32159
	523	0.31861	0.38977	0.34933
	522	0.3338	0.41358	0.37442
	521	0.34291	0.42723	0.38828
	520	0.34528	0.42601	0.3899
	519	0.33682	0.41376	0.38066
	518	0.32331	0.39683	0.36412
	517	0.31029	0.37977	0.34772
	516	0.29727	0.36392	0.33257
	515	0.28562	0.34979	0.31894
	514	0.27512	0.33699	0.30688
	513	0.26511	0.32427	0.2945
	512	0.25542	0.31283	0.28322
	511	0.24504	0.29954	0.27177
	510	0.2364	0.28812	0.26087
	509	0.22586	0.27535	0.24823
	508	0.21406	0.25932	0.23246
	507	0.20152	0.24119	0.21492
	506	0.18874	0.22402	0.19857
	505	0.17781	0.20848	0.18356
	504	0.16737	0.19309	0.16856
	503	0.1569	0.17907	0.15506
	502	0.1469	0.16576	0.14232
	501	0.13833	0.15461	0.1313
	500	0.13197	0.14583	0.12177
	499	0.12644	0.1387	0.11375
	498	0.12223	0.13212	0.10749
	497	0.11814	0.12628	0.10175
	496	0.11505	0.12152	0.09659
	495	0.11282	0.11776	0.09285
	494	0.11063	0.11561	0.09053
	493	0.10951	0.1139	0.08866
	492	0.10881	0.11257	0.08688
	491	0.1087	0.11129	0.0854
	490	0.10792	0.11054	0.08433
	489	0.10762	0.10919	0.08322
	488	0.10756	0.10902	0.08234
	487	0.10843	0.10887	0.08254
	486	0.10879	0.10866	0.08154
	485	0.10858	0.10887	0.08163
	484	0.10942	0.11015	0.08293
	483	0.11114	0.11111	0.08457
	482	0.1115	0.11196	0.08475
	481	0.112	0.11283	0.08445
	480	0.11314	0.11319	0.08597
	479	0.11464	0.11448	0.0873
	478	0.11629	0.11556	0.08758
	477	0.11818	0.11691	0.08833
	476	0.11966	0.11856	0.08918
	475	0.12129	0.12007	0.09046
	474	0.12215	0.12059	0.09122
	473	0.12443	0.12226	0.09198
	472	0.12686	0.12403	0.09308
	471	0.12815	0.12483	0.09317
	470	0.13091	0.12645	0.09377
	469	0.13282	0.12724	0.09469
	468	0.1347	0.12826	0.09499
	467	0.13702	0.12964	0.09536
	466	0.13704	0.12877	0.09389
	465	0.13949	0.12999	0.09426
	464	0.14153	0.13104	0.09411
	463	0.14497	0.13265	0.09572
	462	0.14874	0.13457	0.09663
	461	0.15192	0.13672	0.09736
	460	0.15629	0.13989	0.09966
	459	0.16041	0.14387	0.10124
	458	0.16365	0.14619	0.10291
	457	0.16803	0.14844	0.10473
	456	0.17265	0.15167	0.10711
	455	0.17744	0.15588	0.10934
	454	0.18184	0.15902	0.11142
	453	0.1867	0.16318	0.11446
	452	0.19137	0.16744	0.11845
	451	0.19738	0.17388	0.12379
	450	0.20365	0.1795	0.1285
	449	0.21123	0.18714	0.13459
	448	0.22041	0.19769	0.14363
	447	0.22974	0.20787	0.15289
	446	0.2405	0.21975	0.16414
	445	0.25279	0.23497	0.17742
	444	0.26755	0.25263	0.19302
	443	0.28576	0.27436	0.21417
	442	0.30556	0.29823	0.23557
	441	0.32642	0.32573	0.25941
	440	0.35063	0.35711	0.28889
	439	0.37787	0.39182	0.32158
	438	0.40832	0.43121	0.35694
	437	0.44201	0.47405	0.39645
	436	0.47787	0.52071	0.43992
	435	0.51791	0.57125	0.48732
	434	0.56164	0.62834	0.53993
	433	0.61085	0.69164	0.59797
	432	0.66694	0.76253	0.66392
	431	0.73033	0.84206	0.73992
	430	0.8046	0.93563	0.82753
	429	0.8895	1.04441	0.92946
	428	0.98693	1.16945	1.04743
	427	1.10024	1.31306	1.18321
	426	1.22755	1.47916	1.33812
	425	1.37094	1.66566	1.51298
	424	1.53086	1.8671	1.70632
	423	1.70674	2.08778	1.91832
	422	1.88984	2.31959	2.13678
	421	2.0806	2.54598	2.36239
	420	2.28259	2.78534	2.60148
	419	2.47009	2.98728	2.80074
	418	2.62818	3.15054	2.95682
	417	2.77165	3.26705	3.07858
	416	2.8649	3.32719	3.1526
	415	2.93971	3.34661	3.1647
	414	2.97497	3.3666	3.17512
	413	2.97614	3.35037	3.14747
	412	2.95324	3.2905	3.07516
	411	2.89021	3.23702	2.98847
	410	2.8253	3.13558	2.86473
	409	2.73803	3.03574	2.73904
	408	2.63147	2.89956	2.59584
	407	2.51553	2.7565	2.45327
	406	2.39231	2.60934	2.30272
	405	2.26679	2.45337	2.15438
	404	2.13711	2.30591	2.01026
	403	2.01398	2.16199	1.87386
	402	1.89219	2.02206	1.7474
	401	1.77905	1.89437	1.631
	400	1.67347	1.77703	1.52293
	399	1.57793	1.67347	1.4297
	398	1.48983	1.58056	1.34614
	397	1.40948	1.49306	1.27013
	396	1.3364	1.41531	1.20264
	395	1.27048	1.34235	1.1379
	394	1.20649	1.27312	1.07738
	393	1.14713	1.20934	1.02196
	392	1.09171	1.14847	0.96816
	391	1.03906	1.08916	0.91788
	390	0.98851	1.03391	0.86788
	389	0.94277	0.98412	0.82356
	388	0.89917	0.93635	0.7813
	387	0.85721	0.89042	0.74187
	386	0.82073	0.84925	0.70616
	385	0.78515	0.81038	0.67111
	384	0.74977	0.77363	0.6378
	383	0.71751	0.7399	0.60694
	382	0.68918	0.70848	0.58065
	381	0.66263	0.67864	0.55482
	380	0.63844	0.65161	0.53125
	379	0.61579	0.62917	0.51038
	378	0.59582	0.60724	0.49223
	377	0.578	0.58824	0.47557
	376	0.56221	0.57233	0.46051
	375	0.55049	0.55775	0.44738
	374	0.53919	0.54566	0.43675
	373	0.52858	0.5357	0.42901
	372	0.52031	0.525	0.41948
	371	0.51439	0.51691	0.41133
	370	0.50806	0.50987	0.40468
	369	0.50328	0.50435	0.3985
	368	0.50054	0.50185	0.39468
	367	0.49941	0.49831	0.39172
	366	0.49946	0.49787	0.39025
	365	0.49971	0.4963	0.38923
	364	0.50068	0.49586	0.38929
	363	0.50083	0.49777	0.38965
	362	0.5029	0.49918	0.39141
	361	0.50606	0.50168	0.39421
	360	0.50841	0.50436	0.397
	359	0.51067	0.5073	0.40162
	358	0.51249	0.51146	0.40638
	357	0.51467	0.51672	0.41079
	356	0.51569	0.52044	0.41659
	355	0.51727	0.5246	0.42309
	354	0.51819	0.52969	0.42945
	353	0.51923	0.53468	0.43629
	352	0.51948	0.53872	0.44291
	351	0.51911	0.54423	0.44939
	350	0.51964	0.5491	0.45618
	349	0.5202	0.55306	0.4636
	348	0.51957	0.55628	0.46855
	347	0.51934	0.56032	0.47397
	346	0.51843	0.56487	0.48071
	345	0.518	0.5667	0.48622
	344	0.51849	0.57057	0.49165
	343	0.51888	0.5738	0.49619
	342	0.51912	0.57803	0.50116
	341	0.51878	0.5818	0.50544
	340	0.52286	0.56804	0.50614
	339	0.52367	0.57129	0.51136
	338	0.52375	0.5754	0.51689
	337	0.52557	0.58074	0.52222
	336	0.52712	0.5859	0.52998
	335	0.53027	0.59258	0.53788
	334	0.53341	0.59831	0.54541
	333	0.53648	0.60506	0.55375
	332	0.54043	0.61295	0.56332
	331	0.54578	0.62289	0.57446
	330	0.55178	0.63332	0.58695
	329	0.55711	0.64349	0.5995
	328	0.56429	0.65581	0.61268
	327	0.57159	0.66832	0.62724
	326	0.58031	0.68265	0.64386
	325	0.58912	0.69815	0.66116
	324	0.59915	0.7138	0.6782
	323	0.61009	0.73053	0.69653
	322	0.62022	0.74724	0.71459
	321	0.62983	0.76458	0.73331
	320	0.64007	0.78149	0.75081
	319	0.64927	0.79583	0.76625
	318	0.65641	0.80902	0.77992
	317	0.66095	0.81971	0.79151
	316	0.66376	0.82475	0.79774
	315	0.66385	0.82792	0.80093
	314	0.66153	0.82707	0.80016
	313	0.65611	0.8222	0.79423
	312	0.64584	0.81154	0.78412
	311	0.6335	0.79716	0.7692
	310	0.61982	0.77887	0.75159
	309	0.60492	0.75775	0.73007
	308	0.58693	0.73401	0.70577
	307	0.56795	0.70893	0.68048
	306	0.54898	0.68231	0.65403
	305	0.53018	0.6566	0.62765
	304	0.51171	0.63081	0.6014
	303	0.49436	0.60538	0.57721
	302	0.4778	0.58194	0.55329
	301	0.46329	0.56086	0.53135
	300	0.45117	0.54146	0.51202
	299	0.44001	0.52533	0.49551
	298	0.43305	0.51305	0.48269
	297	0.42934	0.50424	0.47302
	296	0.42884	0.49899	0.46718
	295	0.43134	0.49716	0.46436
	294	0.43885	0.50082	0.46544
	293	0.45232	0.51151	0.47231
	292	0.47327	0.52983	0.48686
	291	0.49862	0.55394	0.50601
	290	0.51877	0.57184	0.51897
	289	0.52884	0.57873	0.52265
	288	0.53482	0.58242	0.52302
	287	0.5463	0.59386	0.53119
	286	0.56622	0.61606	0.54899
	285	0.58998	0.64356	0.57133
	284	0.61028	0.66916	0.59113
	283	0.62384	0.68656	0.60337
	282	0.6311	0.69596	0.60983
	281	0.63697	0.70238	0.61491
	280	0.64356	0.70923	0.62132
	279	0.6497	0.71601	0.62707
	278	0.65249	0.7201	0.62969
	277	0.65157	0.72186	0.631
	276	0.65064	0.72385	0.63288
	275	0.64913	0.72575	0.63462
	274	0.64772	0.72702	0.63595
	273	0.64681	0.72571	0.63636
	272	0.64369	0.72335	0.63461
	271	0.63961	0.7206	0.63301
	270	0.63605	0.71729	0.63104
	269	0.63228	0.71426	0.62879
	268	0.62667	0.70886	0.62497
	267	0.62109	0.70232	0.61996
	266	0.61385	0.69498	0.61471
	265	0.60681	0.68736	0.60822
	264	0.59802	0.67757	0.60028
	263	0.58938	0.66724	0.59195
	262	0.58224	0.65793	0.58438
	261	0.57644	0.65169	0.57927
	260	0.57216	0.64626	0.57436
	259	0.56795	0.64052	0.56934
	258	0.56228	0.63306	0.56292
	257	0.55638	0.62525	0.55599
	256	0.55256	0.6185	0.55055
	255	0.55115	0.61469	0.54626
	254	0.5511	0.61274	0.54391
	253	0.55199	0.61227	0.54283
	252	0.55306	0.61096	0.54125
	251	0.55444	0.61039	0.54093
	250	0.55757	0.61161	0.54188

## Sheet: Figure 1C
COX Activity (s-1)
	[Cytc] (μM)	WT			Y97F			Y97E
	0	0	0	0	0	0	0	0	0	0
	2	2.87	3.19	2.71	2.78	2.76	2.13	0.15	0.58	0.2
	5	5.25	4.91	4.75	4.33	5.23	4.63	0.85	1.07	1.34
	10	6.42	6.52	6.91	6.67	6.34	6.05	3.7	4	4.48
	15	7.29	7.81	6.86	6.76	7.47	6.97	5.7	5.24	5.75
	20	7.65	7.74	7.38	7.83	7.54	6.79	6.57	6.32	6.11
	25	8.19	7.57	7.85	7.29	7.87	7.72	6.71	6.34	6.87

## Sheet: Figure 1D
Caspase-3 Activity (% of WT)
	WT	Y97F	Y97E
	107	74	34
	111	53	46
	96	54	31
	86	66	33

## Sheet: Figure 1E
Rate of Oxidation (μM/s)
	WT	Y97F	Y97E
	0.17381	0.235714	0.261224
	0.172449	0.181293	0.257823
	0.135034	0.194218	0.203401
	0.196259	0.188435	0.197619

## Sheet: Figure 1F
Rate of Reduction (μM/s)
	WT	Y97F	Y97E	WT + SOD
	0.247279	0.17585	0.132653	0.046599
	0.208163	0.196259	0.103741	0.001701
	0.248299	0.228912	0.17449	0.002041

## Sheet: Figure 1G
Heme Degradation (% of initial absorbance)
	Time (s)	WT			Y97F			Y97E
	0	98.5753	101.981	99.444	95.8673	103.665	100.467	103.091	100.395	96.5131
	60	96.5529	99.4579	94.4332	92.7606	97.4007	95.9585	99.3427	95.5328	94.5636
	200	91.9661	95.4132	86.4202	86.8552	83.948	82.4317	93.8952	88.7484	85.4398
	400	86.6912	88.4565	77.8581	79.8609	69.6574	68.0328	85.696	80.7107	78.5495
	600	82.8828	83.5082	70.9431	73.9155	59.7902	58.2626	79.023	74.45	74.0712
	800	78.7616	78.56	64.9107	67.5654	50.8522	49.0338	71.8654	67.8215	68.5401

## Sheet: Figure 2B
Mitochondrial Stress Test
	Time (min)	WT					Y97F					Y97E					EV
	1.44	131.85	131.13	128.71	172.1	171.77	192.09	167.99	165.78	170.14	172.49	77.56	111.67	121.62	81.44	104.71	13.2	3.08	4.73	5.16	16.62
	8.16	127.88	129.61	125.39	170.66	165.56	182.57	161.03	160.35	167.43	170.34	75.45	112.67	115.94	82.62	101.69	13.69	5.1	6.48	8.18	-8.31
	14.9	171.77	127.08	122.87	165.45	162.67	179.19	158.41	156.35	162.52	165.12	74.2	111.06	115.13	80.82	99.42	13.8	7.71	5.86	9.43	32.07
	21.65	47.25	44.22	36.32	57.73	46.09	57.45	50.99	46.48	48.95	19.26	35.3	52.89	49.48	33.35	41.04	9.89	4.09	1.25	12.17	21.39
	28.38	51.56	47.26	41.16	64.13	54.85	62.34	54.62	51.41	54.37	32.36	38.84	57.69	51.14	35.69	41.59	12.08	6.61	4.56	10.52	21.4
	35.13	47.75	46.8	39.5	62.75	52.92	59.86	51.38	49.98	52.75	32.1	36.77	55.09	49.27	32.55	41.45	10.19	5.45	3.71	9.93	15.93
	41.92	141.6	167.55	159.07	251.68	209.1	237.39	164.95	143.45	177.55	208.17	63.62	109.25	109.9	66.78	94.4	10.53	5.32	3.43	12.35	19.2
	48.64	155.76	176.97	165.53	241.28	201.8	257.87	212.14	198.24	223.1	208.75	72.83	113.69	121.66	78.99	96.68	10.91	5.91	3.66	11.95	17.82
	55.4	168.38	186.32	177.2	249.18	216.18	278.63	233.33	226.75	246.1	237.84	79.15	122.3	130.84	87.27	106.92	12.14	6.55	3.63	13.66	27.41
	62.21	46.82	41.17	30.12	49.82	43.96	50.04	59.46	49.66	54.22	39.26	31.46	50.34	42.2	30.48	36.71	9.26	6.6	3.33	15.3	16.4
	68.98	48.44	46.4	34.33	58.85	51.23	60.85	58.7	53.69	60.19	36.84	35.61	54.02	44.69	31.34	36.97	13.85	8.26	5.75	17.4	4.22
	75.74	44.82	42	31.68	56.09	48.51	59.72	54.36	50.3	55.22	34.88	34.11	51.28	41.53	27.31	37.51	10.14	6.86	3	17.46	9.54

## Sheet: Figure 2C
Basal Respiration
	WT	Y97F	Y97E	EV
	126.95	129.16	42.74	4.53
	85.9	104.05	60.72	1.12
	92.75	106.69	73.6	2.85
	115.63	108.3	53.51	-5.87
	118.71	130.24	62.71	27.85

## Sheet: Figure 2D
Mitochondrial membrane potential (JC-10 red/green fluorescence)
	WT	Y97F	Y97E	EV
	0.28	0.28	0.24	0.13
	0.22	0.23	0.22	0.1
	0.22	0.2	0.22	0.12
	0.22	0.23	0.24	0.14
	0.23	0.22	0.22	0.12
	0.24	0.21	0.21	0.12
	0.29	0.26	0.22	0.13
	0.28	0.25	0.27	0.11
	0.29	0.23	0.22	0.17
	0.31	0.26	0.2	0.13
	0.28	0.23	0.18	0.13
	0.27	0.24	0.21	0.13
	0.25	0.22	0.18	0.11
	0.22	0.25	0.19	0.12
	0.27	0.24	0.2	0.13
	0.33	0.29	0.26	0.15
	0.34	0.25	0.23	0.15
	0.3	0.25	0.18	0.13
	0.35	0.26	0.19	0.12
	0.35	0.29	0.18	0.11
	0.32	0.22	0.17	0.11

## Sheet: Figure 2E
MitoSOX (% of WT)
	WT	Y97F	Y97E	EV
	88	84	56	36
	122	73	75	34
	92	65	65	50
	119	69	69	52
	97	77	70	45
	98	71	55	50
	84	69	65	48
	92	72	72	43
	124	66	59	36
	83	68	51	43

[truncated: 10 more sheets: Figure 3A, Figure 3B, Figure 4A, Figure 4B, SuppFigure 1A, SuppFigure 1B, SuppFigure 1C, SuppFigure 1D, SuppFigure 1E, SuppFigure 1F]
